# Supplementary material for: Predicting Unplanned Readmission Risk in Patients With Cirrhosis: Complication-Aware Dynamic Classifier Selection Approach
Source: JMIR Med Inform. 2025 Sep 10;13:e63581. doi: 10.2196/63581 (PMC12422527; doi:10.2196/63581)
Supplement: Multimedia Appendix 1 [file medinform-v13-e63581-s001.xls]

## Sheet: Sheet1
	Demographics	gender, age, the number of hospitalizations
	Etiology	Hepatitis B, hepatitis C, alcoholic cirrhosis, autoimmune, hepatitis primary biliary cirrhosis
	Complications and comorbidities	Peritonitis, hepatic encephalopathy, peritoneal effusion, infection, hemorrhage, liver failure, hepatorenal syndrome, atherosclerosis, electrolyte metabolism disorders, anemia, hepatocellular carcinoma, gastritis, splenomegaly, ruptured esophagogastric fundal varices,diabetes mellitus, hypertension, AIDS, heart failure, renal, autoimmune disorders, neuropathy, pneumonia, ulcer, peripheral vascula…
	surgeries	Artificial liver - bilirubin adsorption - plasma exchange, portal vein - body vein shunt, hepatic arteriography, esophageal variceal ligation, bone marrow biopsy, gastroscopy, ascites concentrating, splenectomy, colonoscopy, total perfusion of artificial liver
	Laboratory tests	Albumin, erythrocyte count, leukocyte count, hemoglobin concentration, total platelets, glutamic acid aminotransferase, aspartate aminotransferase, total bilirubin, prothrombinogen activity, international normalized ratio, prothrombin time, creatinine, urea nitrogen, whole blood sodium, whole blood potassium, absolute number of lymphocytes, mean erythrocyte volume, mean erythrocyte hemoglobin con…
	Discharge Laboratory Tests	Albumin, whole blood sodium, total bilirubin, white blood cell count, international normalized ratio, creatinine
	Medication	Total albumin dose, furosemide tablets, spironolactone tablets, entivaca, glutathione, torasemide, polyene phospholipids
	Scoring variables	Meld
	Indicator variables	Readmission_days
