# Supplementary material for: Predicting Unplanned Readmission Risk in Patients With Cirrhosis: Complication-Aware Dynamic Classifier Selection Approach
Source: JMIR Med Inform. 2025 Sep 10;13:e63581. doi: 10.2196/63581 (PMC12422527; doi:10.2196/63581)
Supplement: Multimedia Appendix 2 [file medinform-v13-e63581-s002.xls]

## Sheet: Sheet1
Demographics	gender
Complications and comorbidities	Peritonitis, hepatic encephalopathy, peritoneal effusion, liver failure, electrolyte metabolism disorders, gastritis, splenomegaly, ruptured esophagogastric fundal varices, autoimmune disorders, neuropathy, ulcer, peripheral vascular disorders, portal hypertensive gastrointestinal disease, coronary artery disease
surgeries	Artificial liver - bilirubin adsorption - plasma exchange, esophageal variceal ligation, bone marrow biopsy, gastroscopy, ascites concentrating
Laboratory tests	Albumin, erythrocyte count, leukocyte count, hemoglobin concentration, total platelets, aspartate aminotransferase, total bilirubin, prothrombinogen activity, international normalized ratio, prothrombin time, creatinine, urea nitrogen, whole blood potassium, absolute number of neutrophils, Fibrinogen concentration, calcium, chloride, uric acid, total protein, prealbumin, direct bilirubin, indirec…
Discharge Laboratory Tests	Albumin, whole blood sodium, total bilirubin, white blood cell count, international normalized ratio, creatinine
Medication	Total albumin dose, furosemide tabletsglutathione, torasemide
Scoring variables	Meld
Indicator variables	Readmission_days
