# Supplementary material for: Predicting Unplanned Readmission Risk in Patients With Cirrhosis: Complication-Aware Dynamic Classifier Selection Approach
Source: JMIR Med Inform. 2025 Sep 10;13:e63581. doi: 10.2196/63581 (PMC12422527; doi:10.2196/63581)
Supplement: Multimedia Appendix 3 [file medinform-v13-e63581-s003.xls]

## Sheet: Sheet1
Demographics	gender
Complications and comorbidities	Peritonitis, hepatic encephalopathy, peritoneal effusion, hemorrhage, liver failure, atherosclerosis, electrolyte metabolism disorders, anemia, gastritis, ruptured esophagogastric fundal varices, renal, autoimmune disorders, neuropathy, pneumonia, ulcer
surgeries	bone marrow biopsy
Laboratory tests	Albumin, erythrocyte count, leukocyte count, hemoglobin concentration, total platelets, total bilirubin, prothrombinogen activity, international normalized ratio, prothrombin time, whole blood sodium, whole blood potassium, absolute number of neutrophils, Fibrinogen concentration, magnesium, calcium, chloride, total protein, prealbumin, direct bilirubin, indirect bilirubin, total bile acids
Discharge Laboratory Tests	Albumin, whole blood sodium, total bilirubin, white blood cell count, international normalized ratio, creatinine
Medication	Total albumin dose, furosemide tablets, spironolactone tablets, torasemide
Scoring variables	Meld
Indicator variables	Readmission_days
